# Supplementary material for: Multi-Gene Phylogenetic Approach for Identification and Diversity Analysis of Bipolaris maydis and Curvularia lunata Isolates Causing Foliar Blight of Zea mays
Source: J Fungi (Basel). 2022 Jul 29;8(8):802. doi: 10.3390/jof8080802 (PMC9410300; doi:10.3390/jof8080802)
Supplement: Supplementary file 1 [file jof-08-00802-s001.zip]

Archive with 1 entries (1 files):
- jof-1746521-supplementary.pdf
